# Supplementary material for: Pharmacogenomics of antiepileptic drug mood stabilizer treatment response in bipolar disorder: A MoStGen Consortium study
Source: Mol Psychiatry. 2026 Feb 19;31(6):3587–94. doi: 10.1038/s41380-026-03478-7 (PMC13190236; doi:10.1038/s41380-026-03478-7)
Supplement: Supplementary file 2 — Supplementary Tables [file 41380_2026_3478_MOESM2_ESM.xlsx]

## Sheet: Content
Table S1. Genotyping, imputation, and sample size information across sites.
Table S2. Participant characteristics by GWAS dataset.
Table S3. Counts of participants treated with different AMS medications in the combined AMS analysis of A score excluding B sum > 4.
Table S4. Distribution of Alda B scale subitem scores by AMS restricted to those with B ≤ 4 and included in GWAS.
Table S5. Results of the meta-analysis of combined AMS treatment response GWAS.
Table S6. Results of the meta-analysis of valproic acid treatment response GWAS.
Table S7. Results of the meta-analysis of lamotrigine treatment response GWAS.
Table S8. Top 10 enriched biological pathways identified by MAGMA for combined AMS, VPA, and LTG treatment response GWASs.
Table S9. Leave-one-out meta-analysis of AMS polygenic score (LOO-PGS) association with AMS treatment response, measured in terms of Alda A scores excluding B score sum > 4.
Table S10. Associations between polygenic scores (PGS) of various neuropsychiatric conditions and AMS treatment response, measured in terms of Alda A scores excluding B score sum > 4.

## Sheet: S1
Table S1. Genotyping, imputation, and sample size information across sites.
GWAS analysis subset	Contributing Cohort	Genotyping Batch/Assay	N passing genetic QC	Unrelated N with phenotype/ outcome	N not excluded for B > 4	number of SNPs passing QC	Well-imputed SNPs (dosR2 > 0.3)	GWAS covariates (PCs)
MCBDB1	Mayo Clinic Bipolar Disorder Biobank	Illumina HumanOmniExpress 12v1-1	1021	130	119	714385	45M	Age, sex, PC1-PC3
MCBDB2		Illumina Global Screening Array 24v2	749	276	254	635074	41M	Age, sex, PC1, PC2
MCBDB-Mayo		Regeneron Genotype-by-Sequencing (GxS)	1065	162	140	1414695	25M	Age, sex, PC1
Halifax	Halifax	Illumina HumanOmni1-Quad v1	304	98	92	957023	20M	Age, sex, genotype batch, PC1
		Illumina HumanOmniExpress 12v1	135	1	1	714483	17M
		Illumina Global Screening Array 24v2	262	0	0	642311	17M
		Illumina Global Screening Array 24v2	256	71	65	570062	21M
CBPG	Cagliari	Illumina Global Screening Array 24v2	36	35	22	578609	13M	Age, sex, site, PC1
		Illumina Global Screening Array 24v3	38	29	25	624722	10M
	Barcelona	Infinium OmniExpressExome 8v1-4 A1	138	35	27	789693	15M
	Paris	Illumina Global Screening Array 24v3	150	48	33	613239	17M
	Graz	Illumina HumanOmniExpress 12v1-Multi-B	216	32	32	710363	16M
			Total	917	810	-	-

## Sheet: S2
Table S2. Participant characteristics by GWAS dataset.
Sites			Overall	Mayo	Lindner	UofM	Mexico	Chile	Halifax	Cagliari	Barcelona	Paris	Graz
N			917	164	305	20	58	21	170	64	35	48	32
GWAS datasets		MCBDB1	130 (14.2%)	2 (1.5%)	126 (96.9%)	2 (1.5%)
		MCBDB2	276 (30.0%)		179 (64.9%)	18 (6.5%)	58 (21.0%)	21 (7.6%)
		MCBDB1-Mayo	162 (17.7%)	162 (100%)
		Halifax	170 (18.5%)						170 (100%)
		CBPG	179 (19.5%)							64 (35.8%)	35 (19.6%)	48 (26.8%)	32 (17.9%)
Demographics	Sex	Male	336 (36.6%)	73 (44.5%)	97 (31.8%)	5 (25.0%)	11 (19.0%)	6 (28.6%)	75 (44.1%)	23 (35.9%)	14 (40.0%)	20 (41.7%)	12 (37.5%)
		Female	581 (63.4%)	91 (55.5%)	208 (68.2%)	15 (75.0%)	47 (81.0%)	15 (71.4%)	95 (55.9%)	41 (64.1%)	21 (60.0%)	28 (58.3%)	20 (62.5%)
	Age	mean (SD)	43.6 (14.1)	42.7 (15.1)	41.1 (14.0)	41.2 (16.7)	33.1 (12.3)	39.3 (13.0)	47.8 (12.9)	52.5 (10.1)	45.3 (8.5)	42.6 (13.4)	44.7 (14.6)
	Diagnosis	BD-I	612 (66.7%)	93 (56.7%)	225 (73.8%)	11 (55.0%)	25 (43.1%)	14 (66.7%)	123 (72.4%)	41 (64.1%)	23 (65.7%)	31 (64.6%)	26 (81.25%)
		BD-II	292 (31.8%)	71 (43.3%)	79 (25.9%)	8 (40.0%)	33 (56.9%)	7 (33.3%)	44 (25.9%)	23 (35.9%)	12 (34.3%)	11 (22.9%)	4 (12.50%)
		BD NOS	7 (0.8%)	0 (0.0%)	0 (0.0%)	0 (0.0%)	0 (0.0%)	0 (0.0%)	1 (0.6%)	0 (0.0%)	0 (0.0%)	6 (12.5%)	0 (0.0%)
		Schizoaffective	6 (0.7%)	0 (0.0%)	1 (0.3%)	1 (5.0%)	0 (0.0%)	0 (0.0%)	2 (1.2%)	0 (0.0%)	0 (0.0%)	0 (0.0%)	2 (6.25%)
	Ancestry	European	809 (88.2%)	160 (97.6%)	281 (92.1%)	18 (90.0%)	-	-	152 (89.4%)	63 (98.44%)	35 (100.0%)	47 (97.92%)	32 (100.0%)
		Non-European	107 (11.8%)	4 (2.4%)	24 (7.9%)	2 (10.0%)	59 (100.0%)	21 (100.0%)	18 (10.6%)	1 (1.56%)	0 ( 0.0%)	1 (2.08%)	0 ( 0.0%)
Alda A score	AED	mean (SD)	5.4 (2.7)	6.4 (2.0)	4.8 (2.6)	5.9 (2.8)	6.4 (2.4)	5.7 (2.7)	5.6 (2.8)	4.0 (3.5)	6.2 (2.1)	4.4 (3.2)	6.4 (2.3)
	VPA	mean (SD)	5.2 (2.9)	6.4 (2.5)	4.4 (2.7)	4.3 (2.7)	6.4 (2.2)	-	5.5 (2.8)	4.2 (3.4)	6.5 (2.3)	4.3 (3.2)	6.3 (2.4)
	LTG	mean (SD)	5.3 (2.6)	5.7 (2.1)	4.8 (2.6)	5.8 (2.9)	6.2 (2.6)	5.6 (2.8)	5.2 (2.8)	5.0 (3.9)	5.7 (1.9)	4.9 (3.1)	6.5 (2.5)
Alda B score sum (B sum)	AED	mean (SD)	2.8 (1.3)	2.8 (1.4)	2.4 (1.0)	3.6 (1.1)	2.8 (1.6)	3.3 (1.1)	2.7 (1.2)	3.6 (1.9)	3.4 (1.5)	3.7 (1.4)	2.5 (0.95)
	VPA	mean (SD)	2.9 (1.4)	2.7 (1.3)	2.5 (1.0)	3.8 (1.4)	3.2 (1.7)	-	2.9 (1.3)	3.4 (1.8)	3.3 (1.6)	3.8 (1.5)	2.4 (1.1)
	LTG	mean (SD)	2.8 (1.3)	3.1 (1.6)	2.5 (0.9)	4.2 (1.1)	2.9 (1.5)	3.4 (1.2)	2.5 (0.96)	3.7 (2.1)	3.6 (1.6)	3.1 (1.4)	2.7 (0.65)
Alda total score (A - B sum)	AED	mean (SD)	2.6 (3.2)	3.5 (2.9)	2.4 (2.8)	2.2 (3.0)	3.6 (3.2)	2.4 (3.0)	2.9 (3.0)	0.44 (4.0)	2.8 (3.2)	0.69 (3.8)	3.9 (2.3)
	VPA	mean (SD)	2.4 (3.3)	4.1 (2.9)	2.0 (2.9)	0.56 (3.2)	3.5 (3.0)	-	2.7 (3.0)	0.73 (4.0)	3.2 (3.4)	0.59 (3.8)	3.9 (2.3)
	LTG	mean (SD)	2.5 (3.1)	2.7 (3.0)	2.3 (2.8)	1.6 (3.5)	3.3 (3.5)	2.2 (3.3)	2.7 (3.2)	1.3 (4.6)	2.1 (2.9)	1.8 (4.2)	3.8 (2.6)
Alda A score excluding B sum > 4	AED	mean (SD)	5.5 (2.7)	6.5 (1.9)	4.9 (2.6)	5.6 (2.6)	6.6 (2.3)	6.0 (2.5)	5.5 (2.8)	3.8 (3.3)	6.8 (1.9)	4.7 (3.1)	6.4 (2.3)
	VPA	mean (SD)	5.4 (2.8)	7.0 (1.8)	4.5 (2.6)	4.6 (3.0)	6.9 (1.8)	-	5.5 (2.8)	4.1 (3.1)	7.0 (2.0)	4.5 (3.3)	6.3 (2.4)
	LTG	mean (SD)	5.4 (2.6)	5.9 (2.0)	4.8 (2.7)	6.3 (2.3)	6.5 (2.4)	6.4 (1.9)	5.2 (2.7)	5.5 (3.9)	6.3 (1.8)	5.4 (2.7)	6.5 (2.5)
Responder (total score > 7)	AED	No	886 (96.6%)	155 (94.5%)	299 (98.0%)	20 (100.0%)	52 (89.7%)	21 (100.0%)	166 (97.6%)	63 (98.4%)	33 (94.3%)	46 (95.8%)	31 (96.9%)
		Yes	31 (3.4%)	9 (5.5%)	6 (2.0%)	0 ( 0.0%)	6 (10.3%)	0 ( 0.0%)	4 (2.4%)	1 (1.6%)	2 (5.7%)	2 (4.2%)	1 (3.1%)
	VPA	No	507 (96.2%)	64 (91.4%)	161 (98.2%)	9 (100.0%)	28 (84.8%)	-	118 (98.3%)	45 (100.0%)	21 (91.3%)	39 (95.12%)	22 (100.0%)
		Yes	20 (3.8%)	6 (8.6%)	3 (1.8%)	0 ( 0.0%)	5 (15.2%)	-	2 (1.7%)	0 ( 0.0%)	2 (8.7%)	2 (4.88%)	0 ( 0.0%)
	LTG	No	424 (97.2%)	83 (96.5%)	176 (98.3%)	17 (100.0%)	27 (96.4%)	16 (100.0%)	64 (97.0%)	11 (91.7%)	10 (100.0%)	9 (90.0%)	11 (91.7%)
		Yes	12 (2.8%)	3 (3.5%)	3 (1.7%)	0 ( 0.0%)	1 (3.6%)	0 ( 0.0%)	2 (3.0%)	1 (8.3%)	0 ( 0.0%)	1 (10.0%)	1 (8.3%)
Nonresponder (total score < 4)	AED	No	408 (44.5%)	81 (49.4%)	137 (44.9%)	9 (45.0%)	30 (51.7%)	5 (23.8%)	82 (48.2%)	18 (28.1%)	16 (45.7%)	12 (25.0%)	18 (56.2%)
		Yes	509 (55.5%)	83 (50.6%)	168 (55.1%)	11 (55.0%)	28 (48.3%)	16 (76.2%)	88 (51.8%)	46 (71.9%)	19 (54.3%)	36 (75.0%)	14 (43.8%)
	VPA	No	225 (42.7%)	46 (65.7%)	61 (37.2%)	2 (22.2%)	14 (42.4%)	-	52 (43.3%)	14 (31.1%)	12 (52.2%)	10 (24.4%)	14 (63.6%)
		Yes	302 (57.3%)	24 (34.3%)	103 (62.8%)	7 (77.8%)	19 (57.6%)	-	68 (56.7%)	31 (68.9%)	11 (47.8%)	31 (75.6%)	8 (36.4%)
	LTG	No	172 (39.4%)	32 (37.2%)	68 (38.0%)	6 (35.3%)	14 (50.0%)	5 (31.2%)	31 (47.0%)	4 (33.3%)	4 (40.0%)	3 (30.0%)	5 (41.7%)
		Yes	264 (60.6%)	54 (62.8%)	111 (62.0%)	11 (64.7%)	14 (50.0%)	11 (68.8%)	35 (53.0%)	8 (66.7%)	6 (60.0%)	7 (70.0%)	7 (58.3%)

## Sheet: S3
Table S3. Counts of participants treated with different AMS medications in the combined AMS analysis of A score excluding B sum > 4.
AMS Combinations	n	%
Valproic/divalproex (V) only	348	0.42963
Lamotrigine (L) only	288	0.355556
Carbamazepine (C) only	24	0.0296296
Oxcarbazepine (O) only	17	0.0209877
V + L	91	0.112346
V + C	9	0.0111111
V + O	13	0.0160494
L + C	3	0.0037037
L + O	2	0.00246914
C + O	1	0.00123457
V + L + C	5	0.00617284
V + L + O	4	0.00493827
V + C + O	0	0
L + C + O	2	0.00246914
V + L + C + O	3	0.0037037

## Sheet: S4
Table S4. Distribution of Alda B scale subitem scores by AMS restricted to those with B ≤ 4 and included in the GWAS.
		Frequency
		VPA (n = 472)	LTG (n = 399)	CBZ (n = 46)	OXB (n = 43)
B1	Number of episodes before the treatment
	0 = 4 or more episodes	337	294	28	28
	1 = 2 or 3 episodes	51	26	7	0
	2 = 1 episode	9	3	0	0
	Not recorded*	75	76	11	15
B2	Frequency of episodes off the treatment
	0 = Average to high, including rapid cycling	329	283	29	27
	1 = Low, spontaneous remissions of 3 or more years on average	61	39	6	1
	2 = 1 episode only, risk of recurrence cannot be established	7	1	0	0
	Not recorded*	75	76	11	15
B3	Duration of the treatment
	0 = 2 or more years	283	213	22	19
	1 = 1-2 years	47	50	6	4
	2 = Less than 1 year	67	59	7	5
	Not recorded*	75	77	11	15
B4	Compliance during period(s) of stability
	0 = Excellent, e.g. documented by drug levels in the therapeutic range	282	255	22	20
	1 = Good, more than 80% levels in the therapeutic range	99	62	10	8
	2 = Poor, repeatedly off treatment, less than 80% levels in the therapeutic range	17	9	3	0
	Not recorded*	74	73	11	15
B5	Use of additional medication during the period of stability
	0 = None expect infrquent sleep medication (1 per week or less); no other mood stabilizers, antidepressants or antipsychotics for control of mood symptoms	66	33	10	3
	1 = Low-dose antidepressants or antipsychotics as an "insurance", or prolonged use of sleep medication	84	46	9	4
	2 = Prolonged or systematic use of an antidepressant or antipsychotic	251	250	16	21
	Not recorded*	71	70	11	15
*Note: For some individuals, a B sum score was recorded, but information on specific B components was not recorded.

## Sheet: S5
Table S5. Results of the meta-analysis of combined AMS treatment response GWAS.
SNP	Allele1	Allele2	Effect	StdErr	P.value	Direction	HetISq	HetChiSq	HetDf	HetPVal	CHROM	POS	MA	Halifax.MAF	Halifax.BETA	Halifax.SE	CBPG.MAF	CBPG.BETA	CBPG.SE	MCBDB1.MAF	MCBDB1.BETA	MCBDB1.SE	MCBDB2.MAF	MCBDB2.BETA	MCBDB2.SE	MCBDB-Mayo.MAF	MCBDB-Mayo.BETA	MCBDB-Mayo.SE	dbSNP_154_GRCh38.REF	dbSNP_154_GRCh38.ALT	dbSNP_154_GRCh38.ID	ensembl_78_GRCh38.gene_symbol	ensembl_78_GRCh38.gene_id	ensembl_78_GRCh38.gene_biotype	hgnc_20190702.symbol	hgnc_20190702.locus_group	hgnc_20190702.location	hgnc_20190702.entrez_id	hgnc_20190702.ensembl_gene_id	hgnc_20190702.refseq_accession
chr5:123270782:T:C	T	C	1.2714	0.2398	1.139e-07	+++++	0	1.983	4	0.7388	5	123270782	C	0.0430315	-1.21514	0.800749	0.0656725	-0.396943	0.727597	0.0460672	-1.5425	0.766675	0.0461003	-1.15655	0.506028	0.0996534	-1.47843	0.346226	T	C	rs6881525	.	.	.	.	.	.	.	.	.
chr18:51847684:T:C	T	C	0.906	0.1734	1.748e-07	+++++	0	3.133	4	0.5358	18	51847684	C	0.122045	-0.304538	0.508091	0.0884388	-0.858397	0.656272	0.138597	-1.25819	0.485374	0.158156	-0.736792	0.286466	0.121115	-1.18903	0.306779	T	C	rs28887798	.	.	.	.	.	.	.	.	.
chr6:27639311:T:C	T	C	2.2674	0.4344	1.794e-07	?++++	0	2.221	3	0.5278	6	27639311	C	NA	NA	NA	0.0755216	-2.16611	0.71315	0.012605	-1.17906	1.4237	0.0171891	-3.26034	0.854205	0.0178571	-1.84218	0.82513	T	C	rs144035220	.	.	.	.	.	.	.	.	.
chr18:51845526:G:A	A	G	-0.8947	0.172	1.992e-07	-----	0	2.301	4	0.6805	18	51845526	A	0.128785	-0.459454	0.497833	0.0936833	-0.691937	0.646699	0.142828	-1.1364	0.482993	0.158364	-0.737821	0.286668	0.1296	-1.18023	0.302864	G	A	rs8095762	RPS8P3	ENSG00000215457	processed_pseudogene	RPS8P3	pseudogene	18q21.2	100132995	ENSG00000215457	NG_010683
chr6:27618747:C:G	C	G	2.2461	0.4363	2.63e-07	?++++	0	2.042	3	0.5637	6	27618747	G	NA	NA	NA	0.0755288	-2.16577	0.713149	0.0126427	-1.18067	1.42381	0.0172322	-3.20938	0.868641	0.0178571	-1.84218	0.82513	C	G	rs6456800	.	.	.	.	.	.	.	.	.
chr6:27591476:GAC:G	G	GAC	-2.2484	0.4368	2.64e-07	?----	0	2.083	3	0.5555	6	27591476	G	NA	NA	NA	0.0755253	-2.16586	0.71307	0.012605	-1.17906	1.4237	0.0170688	-3.22919	0.872935	0.0178643	-1.84197	0.825139	GAC	G	rs72188916	.	.	.	.	.	.	.	.	.
chr16:77678902:A:G	A	G	5.0313	0.9866	3.4e-07	????+	0	0	0	1	16	77678902	G	NA	NA	NA	NA	NA	NA	NA	NA	NA	NA	NA	NA	0.0107108	-5.03135	0.98658	A	G	rs571065205	.	.	.	.	.	.	.	.	.
chr22:35625833:G:T	T	G	-2.8678	0.5701	4.89e-07	?-?--	53.9	4.338	2	0.1143	22	35625833	T	NA	NA	NA	0.0171476	-2.44068	1.48091	NA	NA	NA	0.0110748	-1.17857	1.05594	0.0203284	-3.85943	0.761561	G	T	rs142410389	MB	ENSG00000198125	protein_coding	MB	protein-coding gene	22q12.3	4151	ENSG00000198125	NM_203377
chr6:27650891:T:A	A	T	-2.2176	0.4441	5.918e-07	?----	0	1.572	3	0.6657	6	27650891	A	NA	NA	NA	0.0752664	-2.1843	0.714706	0.012605	-1.17906	1.4237	0.0153603	-3.07352	0.908346	0.0174606	-1.89111	0.842729	T	A	rs12111051	.	.	.	.	.	.	.	.	.
chr6:27648235:AT:A	A	AT	-2.193	0.4411	6.643e-07	?----	0	1.629	3	0.6528	6	27648235	A	NA	NA	NA	0.0755108	-2.16681	0.71338	0.012605	-1.17906	1.4237	0.0153603	-3.07352	0.908346	0.0178571	-1.84218	0.82513	NA	NA	NA	NA	NA	NA	NA	NA	NA	NA	NA	NA
chr6:27650984:C:A	A	C	-2.1929	0.4411	6.643e-07	?----	0	1.629	3	0.6528	6	27650984	A	NA	NA	NA	0.0755181	-2.16634	0.713225	0.012605	-1.17906	1.4237	0.0153603	-3.07352	0.908346	0.0178571	-1.84218	0.82513	C	A	rs73739766	.	.	.	.	.	.	.	.	.
chr6:27634230:C:T	T	C	-2.1927	0.4411	6.645e-07	?----	0	1.629	3	0.6529	6	27634230	T	NA	NA	NA	0.0755216	-2.16611	0.71315	0.012605	-1.17906	1.4237	0.0153622	-3.07344	0.908349	0.0178571	-1.84218	0.82513	C	T	rs7742609	.	.	.	.	.	.	.	.	.
chr6:27504323:A:T	A	T	2.1285	0.4282	6.657e-07	?++++	0	1.004	3	0.8004	6	27504323	T	NA	NA	NA	0.0755253	-2.16586	0.71307	0.012605	-1.17906	1.4237	0.0162143	-2.6629	0.809556	0.0178571	-1.84218	0.82513	A	T	rs73395381	.	.	.	.	.	.	.	.	.
chr6:27675859:GA:G	G	GA	-2.1859	0.4399	6.727e-07	?----	0	1.488	3	0.685	6	27675859	G	NA	NA	NA	0.0751619	-2.18093	0.716215	0.012605	-1.17906	1.4237	0.0157145	-2.99113	0.892301	0.0178571	-1.84218	0.82513	GA	G	rs59889327	.	.	.	.	.	.	.	.	.
chr6:27535297:C:T	T	C	-2.202	0.4432	6.743e-07	?----	0	1.758	3	0.6242	6	27535297	T	NA	NA	NA	0.0755253	-2.16586	0.71307	0.012605	-1.17906	1.4237	0.0147637	-3.15176	0.927427	0.0178571	-1.84218	0.82513	C	T	rs4616979	.	.	.	.	.	.	.	.	.
chr6:27689048:C:G	C	G	2.1816	0.4395	6.9e-07	?++++	0	1.484	3	0.6859	6	27689048	G	NA	NA	NA	0.0753999	-2.17071	0.714625	0.012605	-1.17906	1.4237	0.0157244	-2.98867	0.891841	0.0178571	-1.84218	0.82513	C	G	rs140344575	.	.	.	.	.	.	.	.	.
chr6:27663009:G:C	C	G	-2.1811	0.4394	6.901e-07	?----	0	1.487	3	0.6853	6	27663009	C	NA	NA	NA	0.0754785	-2.16868	0.714031	0.012605	-1.17906	1.4237	0.0157185	-2.99014	0.892116	0.0178571	-1.84218	0.82513	G	C	rs9468190	.	.	.	.	.	.	.	.	.
chr6:27662832:A:T	A	T	2.181	0.4394	6.902e-07	?++++	0	1.487	3	0.6853	6	27662832	T	NA	NA	NA	0.075482	-2.16845	0.713956	0.012605	-1.17906	1.4237	0.0157185	-2.99014	0.892116	0.0178571	-1.84218	0.82513	A	T	rs9468189	.	.	.	.	.	.	.	.	.
chr6:27679050:C:G	C	G	2.181	0.4394	6.902e-07	?++++	0	1.487	3	0.6853	6	27679050	G	NA	NA	NA	0.075482	-2.16845	0.713956	0.012605	-1.17906	1.4237	0.0157185	-2.99014	0.892116	0.0178571	-1.84218	0.82513	C	G	rs9461396	.	.	.	.	.	.	.	.	.
chr6:27694616:C:T	T	C	-2.1807	0.4393	6.911e-07	?----	0	1.483	3	0.6863	6	27694616	T	NA	NA	NA	0.0754785	-2.16868	0.714031	0.012605	-1.17906	1.4237	0.0157283	-2.98767	0.891655	0.0178571	-1.84218	0.82513	C	T	rs9295739	.	.	.	.	.	.	.	.	.
chr6:27688297:G:A	A	G	-2.1812	0.4394	6.916e-07	?----	0	1.483	3	0.6861	6	27688297	A	NA	NA	NA	0.075421	-2.16966	0.714421	0.012605	-1.17906	1.4237	0.0157264	-2.98815	0.891745	0.0178571	-1.84218	0.82513	G	A	rs16867901	.	.	.	.	.	.	.	.	.
chr6:27588281:G:A	A	G	-2.1208	0.4312	8.721e-07	?----	0	0.983	3	0.8053	6	27588281	A	NA	NA	NA	0.0755396	-2.16511	0.713188	0.0126091	-1.17869	1.42372	0.0209665	-2.66355	0.830338	0.0178643	-1.84197	0.825139	G	A	rs9468163	.	.	.	.	.	.	.	.	.
chr6:27571527:T:A	A	T	-2.1199	0.4313	8.862e-07	?----	0	0.977	3	0.8069	6	27571527	A	NA	NA	NA	0.0755253	-2.16586	0.71307	0.012605	-1.17906	1.4237	0.0209586	-2.66014	0.831238	0.0178571	-1.84218	0.82513	T	A	rs73739143	.	.	.	.	.	.	.	.	.
MA=minor allele
MAF=minor allele frequency
Column B: Do not represent major allele.
Column C: Do not represent minor allele.
Column D: Meta-analysis beta based on Allele 1.
Column G: Direction of association across studies. From left to right: Halifax, CBPG, MCBDB1, MCBDB2, MCBDB-Mayo. The direction is based on association with Allele 1 (not necessarily allele A1).
Column N: The allele on which site-level analysis was based.

## Sheet: S6
Table S6. Results of the meta-analysis of valproic acid treatment response GWAS.
SNP	Allele1	Allele2	Effect	StdErr	P.value	Direction	HetISq	HetChiSq	HetDf	HetPVal	CHROM	POS	MA	Halifax.MAF	Halifax.BETA	Halifax.SE	CBPG.MAF	CBPG.BETA	CBPG.SE	MCBDB1.MAF	MCBDB1.BETA	MCBDB1.SE	MCBDB2.MAF	MCBDB2.BETA	MCBDB2.SE	MCBDB-Mayo.MAF	MCBDB-Mayo.BETA	MCBDB-Mayo.SE	dbSNP_154_GRCh38.REF	dbSNP_154_GRCh38.ALT	dbSNP_154_GRCh38.ID	ensembl_78_GRCh38.gene_symbol	ensembl_78_GRCh38.gene_id	ensembl_78_GRCh38.gene_biotype	hgnc_20190702.symbol	hgnc_20190702.locus_group	hgnc_20190702.location	hgnc_20190702.entrez_id	hgnc_20190702.ensembl_gene_id	hgnc_20190702.refseq_accession
chr22:42477753:G:A	A	G	-1.7276	0.323	8.868e-08	-----	0	1.9	4	0.7541	22	42477753	A	0.0594183	-1.05318	0.875192	0.0471512	-1.2897	1.10784	0.0663766	-2.24848	0.761586	0.0610915	-1.27984	0.749803	0.0848224	-2.0144	0.502446	G	A	rs5758745	.	.	.	.	.	.	.	.	.
chr14:33363175:T:C	T	C	1.9507	0.3812	3.089e-07	+++++	0	0.579	4	0.9653	14	33363175	C	0.0486978	-1.97119	0.903645	0.0478231	-2.54488	1.04484	0.0511961	-1.58928	0.934176	0.0317137	-2.12952	0.880622	0.0475379	-1.7835	0.65832	T	C	rs34929630	NPAS3	ENSG00000151322	protein_coding	NPAS3	protein-coding gene	14q13.1	64067	ENSG00000151322	NM_001164749
chr22:42477149:G:A	A	G	-1.5823	0.3163	5.657e-07	-----	0	3.519	4	0.475	22	42477149	A	0.0644045	-0.719629	0.884747	0.0499983	-1.29941	1.08486	0.0664492	-2.24787	0.761729	0.0680798	-0.904634	0.673407	0.085399	-2.01105	0.503777	G	A	rs72619523	.	.	.	.	.	.	.	.	.
chr8:39077768:A:G	A	G	4.62	0.9253	5.946e-07	??+?+	0	0.392	1	0.5311	8	39077768	G	NA	NA	NA	NA	NA	NA	0.0217321	-3.86425	1.52051	NA	NA	NA	0.0139461	-5.06443	1.16607	A	G	rs113133275	ADAM9	ENSG00000168615	protein_coding	ADAM9	protein-coding gene	8p11.22	8754	ENSG00000168615	NM_003816
chr3:11108870:A:G	A	G	2.0866	0.4183	6.087e-07	++?++	0	0.563	3	0.9048	3	11108870	G	0.0233597	-1.18428	1.39212	0.0369559	-1.85699	1.09332	NA	NA	NA	0.0321372	-2.23916	0.862752	0.0585069	-2.23648	0.575478	A	G	rs111740867	.	.	.	.	.	.	.	.	.
chr3:11108895:T:C	T	C	2.0831	0.4177	6.122e-07	++?++	0	0.562	3	0.9051	3	11108895	C	0.0233822	-1.18396	1.39208	0.0371668	-1.85132	1.08909	NA	NA	NA	0.0322659	-2.22814	0.859582	0.0585069	-2.23648	0.575478	T	C	rs111372183	.	.	.	.	.	.	.	.	.
chr3:72673556:C:G	C	G	0.9814	0.197	6.266e-07	+++++	16.5	4.791	4	0.3095	3	72673556	G	0.166126	-0.826103	0.50046	0.183559	-1.13797	0.510147	0.259487	-0.445271	0.54779	0.172241	-1.68206	0.407249	0.181315	-0.699449	0.341357	C	G	rs10779996	.	.	.	.	.	.	.	.	.
chr6:78199686:A:G	A	G	1.6966	0.3408	6.398e-07	+++++	0	1.75	4	0.7817	6	78199686	G	0.0448696	-2.48153	0.923854	0.0732015	-1.47973	0.792214	0.0723408	-1.38759	0.756577	0.0520967	-1.25492	0.694806	0.0384615	-2.13048	0.702078	A	G	rs112404838	.	.	.	.	.	.	.	.	.
chr3:11109426:CT:C	CT	C	2.0928	0.4207	6.531e-07	++?++	0	0.566	3	0.9042	3	11109426	C	0.0233328	-1.19694	1.39185	0.0369999	-1.85208	1.09266	NA	NA	NA	0.0321372	-2.23916	0.862752	0.0579454	-2.25115	0.581908	CT	C	rs201433200	.	.	.	.	.	.	.	.	.
chr22:25887184:T:C	T	C	1.3723	0.2796	9.196e-07	+++++	40.9	6.769	4	0.1486	22	25887184	C	0.106784	-0.267725	0.6194	0.0475975	-0.348947	1.00449	0.0849853	-1.17689	0.865017	0.0635967	-1.65397	0.57274	0.0707149	-2.0574	0.455963	T	C	rs78526322	MYO18B	ENSG00000133454	protein_coding	MYO18B	protein-coding gene	22q12.1	84700	ENSG00000133454	NM_032608
chr22:25887184:T:C	T	C	1.3723	0.2796	9.196e-07	+++++	40.9	6.769	4	0.1486	22	25887184	C	0.106784	-0.267725	0.6194	0.0475975	-0.348947	1.00449	0.0849853	-1.17689	0.865017	0.0635967	-1.65397	0.57274	0.0707149	-2.0574	0.455963	T	C	rs78526322	CTA-125H2.2	ENSG00000231933	antisense	.	.	.	.	.	.
MA=minor allele
MAF=minor allele frequency
Column B: Do not represent major allele.
Column C: Do not represent minor allele.
Column D: Meta-analysis beta based on Allele 1.
Column G: Direction of association across studies. From left to right: Halifax, CBPG, MCBDB1, MCBDB2, MCBDB-Mayo. The direction is based on association with Allele 1 (not necessarily allele A1).
Column N: The allele on which site-level analysis was based.

## Sheet: S7
Table S7. Results of the meta-analysis of lamotrigine treatment response GWAS.
ID	Allele1	Allele2	Effect	StdErr	P.value	Direction	HetISq	HetChiSq	HetDf	HetPVal	CHROM	POS	MA	Halifax.MAF	Halifax.BETA	Halifax.SE	CBPG.MAF	CBPG.BETA	CBPG.SE	MCBDB1.MAF	MCBDB1.BETA	MCBDB1.SE	MCBDB2MAF	MCBDB2.BETA	MCBDB2.SE	MCBDB-Mayo.MAF	MCBDB-Mayo.BETA	MCBDB-Mayo.SE	dbSNP_154_GRCh38.REF	dbSNP_154_GRCh38.ALT	dbSNP_154_GRCh38.ID	ensembl_78_GRCh38.gene_symbol	ensembl_78_GRCh38.gene_id	ensembl_78_GRCh38.gene_biotype	hgnc_20190702.symbol	hgnc_20190702.locus_group	hgnc_20190702.location	hgnc_20190702.entrez_id	hgnc_20190702.ensembl_gene_id	hgnc_20190702.refseq_accession
chr3:76309081:G:T	T	G	-3.2335	0.5077	1.908e-10	-?---	0	1.378	3	0.7106	3	76309081	T	0.0546641	-2.80224	1.12051	NA	NA	NA	0.0538156	-3.51206	0.850953	0.0156687	-2.37767	1.09716	0.0202637	-4.00214	1.07142	G	T	rs985123	ROBO2	ENSG00000185008	protein_coding	ROBO2	protein-coding gene	3p12.3	6092	ENSG00000185008	NM_001128929
chr3:76322486:AC:A	A	AC	-3.1526	0.5055	4.481e-10	-?---	0	1.743	3	0.6274	3	76322486	A	0.059391	-2.42972	1.09863	NA	NA	NA	0.0538231	-3.51169	0.850823	0.0157063	-2.37986	1.09718	0.0202703	-4.00656	1.07069	AC	A	rs149208967	ROBO2	ENSG00000185008	protein_coding	ROBO2	protein-coding gene	3p12.3	6092	ENSG00000185008	NM_001128929
chr3:76415532:G:A	A	G	-2.9555	0.4876	1.355e-09	-?---	0	0.823	3	0.844	3	76415532	A	0.0624924	-2.58211	1.05485	NA	NA	NA	0.0538231	-3.51169	0.850823	0.015625	-2.3871	1.09645	0.027027	-2.992	0.956314	G	A	rs75359811	ROBO2	ENSG00000185008	protein_coding	ROBO2	protein-coding gene	3p12.3	6092	ENSG00000185008	NM_001128929
chr3:76413390:C:G	C	G	2.9556	0.4878	1.373e-09	+?+++	0	0.823	3	0.844	3	76413390	G	0.0624766	-2.58279	1.05513	NA	NA	NA	0.0538156	-3.51206	0.850953	0.0156187	-2.38677	1.09691	0.0270068	-2.99165	0.957178	C	G	rs143313661	ROBO2	ENSG00000185008	protein_coding	ROBO2	protein-coding gene	3p12.3	6092	ENSG00000185008	NM_001128929
chr3:76427293:A:G	A	G	2.9514	0.4909	1.83e-09	+?+++	0	0.821	3	0.8444	3	76427293	G	0.0624766	-2.58279	1.05513	NA	NA	NA	0.0538231	-3.51169	0.850823	0.0156187	-2.38677	1.09691	0.026446	-2.97682	0.981086	A	G	rs17735925	ROBO2	ENSG00000185008	protein_coding	ROBO2	protein-coding gene	3p12.3	6092	ENSG00000185008	NM_001128929
chr3:76433724:C:T	T	C	-2.8843	0.4839	2.52e-09	-?---	0	1.076	3	0.7828	3	76433724	T	0.0624685	-2.58444	1.05534	NA	NA	NA	0.0538231	-3.51169	0.850823	0.0187344	-2.21206	1.00543	0.0261758	-2.95195	0.999304	C	T	rs17736190	ROBO2	ENSG00000185008	protein_coding	ROBO2	protein-coding gene	3p12.3	6092	ENSG00000185008	NM_001128929
chr3:76298949:C:A	A	C	-3.1176	0.5292	3.825e-09	-?---	0	0.931	3	0.818	3	76298949	A	0.0546794	-2.80269	1.12053	NA	NA	NA	0.0538077	-3.51246	0.851091	0.0156717	-2.37774	1.09716	0.0159054	-3.68562	1.33196	C	A	rs141943567	ROBO2	ENSG00000185008	protein_coding	ROBO2	protein-coding gene	3p12.3	6092	ENSG00000185008	NM_001128929
chr3:76315449:C:T	T	C	-2.8952	0.5085	1.247e-08	-?---	0	1.471	3	0.6889	3	76315449	T	0.0546718	-2.80368	1.12077	NA	NA	NA	0.0616004	-2.55797	0.849779	0.0157843	-2.38298	1.09736	0.0200946	-4.02365	1.08118	C	T	rs140439865	ROBO2	ENSG00000185008	protein_coding	ROBO2	protein-coding gene	3p12.3	6092	ENSG00000185008	NM_001128929
chr3:105698103:T:C	T	C	3.7495	0.6721	2.421e-08	++++?	60.4	7.581	3	0.05552	3	105698103	C	0.0448828	-0.718403	1.33448	0.0136939	-1.5188	4.07256	0.025162	-4.96266	1.29464	0.0222094	-4.86725	1.00229	NA	NA	NA	T	C	rs17202264	CBLB	ENSG00000114423	protein_coding	CBLB	protein-coding gene	3q13.11	868	ENSG00000114423	NM_170662
chr3:76255981:G:A	A	G	-2.7197	0.4876	2.442e-08	-?---	0	1.757	3	0.6243	3	76255981	A	0.0547419	-2.81617	1.12296	NA	NA	NA	0.0537771	-3.51191	0.855219	0.032678	-1.96026	0.804466	0.0135069	-2.74736	1.41415	G	A	rs1878209	ROBO2	ENSG00000185008	protein_coding	ROBO2	protein-coding gene	3p12.3	6092	ENSG00000185008	NM_001128929
chr3:76295321:G:C	C	G	-2.9756	0.5339	2.493e-08	-?---	0	0.735	3	0.865	3	76295321	C	0.0546799	-2.80237	1.12032	NA	NA	NA	0.0538231	-3.51169	0.850823	0.0156187	-2.38677	1.09691	0.0134999	-2.74882	1.41488	G	C	rs148781824	ROBO2	ENSG00000185008	protein_coding	ROBO2	protein-coding gene	3p12.3	6092	ENSG00000185008	NM_001128929
chr3:76275736:C:T	T	C	-2.9751	0.5338	2.499e-08	-?---	0	0.735	3	0.865	3	76275736	T	0.0546951	-2.80275	1.12015	NA	NA	NA	0.0538307	-3.51123	0.850879	0.0156218	-2.3864	1.09692	0.0135069	-2.74736	1.41415	C	T	rs1516474	ROBO2	ENSG00000185008	protein_coding	ROBO2	protein-coding gene	3p12.3	6092	ENSG00000185008	NM_001128929
chr3:76260751:G:A	A	G	-2.9767	0.5352	2.671e-08	-?---	0	0.727	3	0.8668	3	76260751	A	0.0547023	-2.81617	1.12311	NA	NA	NA	0.0537846	-3.51186	0.855226	0.0156311	-2.38727	1.09694	0.0135069	-2.74736	1.41415	G	A	rs149261613	ROBO2	ENSG00000185008	protein_coding	ROBO2	protein-coding gene	3p12.3	6092	ENSG00000185008	NM_001128929
chr16:76457850:G:A	A	G	-2.8366	0.5299	8.668e-08	-?---	0	1.679	3	0.6416	16	76457850	A	0.0389452	-3.34037	1.2437	NA	NA	NA	0.038285	-3.72215	1.02071	0.0156219	-2.01781	1.17034	0.0337838	-2.36461	0.903772	G	A	rs147472910	CNTNAP4	ENSG00000152910	protein_coding	CNTNAP4	protein-coding gene	16q23.1	85445	ENSG00000152910	NM_033401
chr16:76460944:A:G	A	G	2.8367	0.53	8.685e-08	+?+++	0	1.68	3	0.6413	16	76460944	G	0.0389218	-3.34063	1.24457	NA	NA	NA	0.0382695	-3.72289	1.02066	0.0156219	-2.01781	1.17034	0.0337838	-2.36461	0.903772	A	G	rs148709404	CNTNAP4	ENSG00000152910	protein_coding	CNTNAP4	protein-coding gene	16q23.1	85445	ENSG00000152910	NM_033401
chr3:76433512:A:G	A	G	2.5764	0.4836	9.927e-08	+?+++	0	0.273	3	0.965	3	76433512	G	0.0624847	-2.58264	1.05497	NA	NA	NA	0.0615155	-2.56206	0.849257	0.0187654	-2.21148	1.00499	0.0261082	-2.95163	0.99927	A	G	rs77065310	ROBO2	ENSG00000185008	protein_coding	ROBO2	protein-coding gene	3p12.3	6092	ENSG00000185008	NM_001128929
chr3:76433797:T:C	T	C	2.5764	0.4836	9.927e-08	+?+++	0	0.273	3	0.965	3	76433797	C	0.0624847	-2.58264	1.05497	NA	NA	NA	0.0615155	-2.56206	0.849257	0.0187654	-2.21148	1.00499	0.0261082	-2.95163	0.99927	T	C	rs76326344	ROBO2	ENSG00000185008	protein_coding	ROBO2	protein-coding gene	3p12.3	6092	ENSG00000185008	NM_001128929
chr3:76255595:G:A	A	G	-2.6454	0.4984	1.108e-07	-?---	0	2.433	3	0.4875	3	76255595	A	0.0547495	-2.81716	1.12295	NA	NA	NA	0.0537771	-3.51191	0.855219	0.0297155	-1.64098	0.855587	0.0135069	-2.74736	1.41415	G	A	rs140571829	ROBO2	ENSG00000185008	protein_coding	ROBO2	protein-coding gene	3p12.3	6092	ENSG00000185008	NM_001128929
chr16:76484226:A:G	A	G	2.9416	0.5582	1.364e-07	+?+++	0	0.831	3	0.8422	16	76484226	G	0.0389452	-3.34004	1.24402	NA	NA	NA	0.0302082	-3.64926	1.17947	0.0124468	-2.7489	1.24063	0.0340193	-2.4052	0.914781	A	G	rs146600146	CNTNAP4	ENSG00000152910	protein_coding	CNTNAP4	protein-coding gene	16q23.1	85445	ENSG00000152910	NM_033401
chr11:108086044:T:C	T	C	1.0919	0.2074	1.407e-07	+-+++	46.1	7.415	4	0.1155	11	108086044	C	0.194742	-1.49949	0.641243	0.148237	0.72751	0.837446	0.130738	-0.573951	0.676573	0.226075	-0.983006	0.338507	0.256763	-1.52648	0.343468	T	C	rs11212509	CUL5	ENSG00000166266	protein_coding	CUL5	protein-coding gene	11q22.3	8065	ENSG00000166266	NM_003478
chr3:76244416:A:G	A	G	2.5866	0.4938	1.623e-07	+?+++	0	2.825	3	0.4195	3	76244416	G	0.0548744	-2.80679	1.12312	NA	NA	NA	0.0537771	-3.51191	0.855219	0.0309841	-1.53163	0.833286	0.0135135	-2.74599	1.41346	A	G	rs142719858	ROBO2	ENSG00000185008	protein_coding	ROBO2	protein-coding gene	3p12.3	6092	ENSG00000185008	NM_001128929
chr3:76291349:G:C	C	G	-2.7382	0.524	1.731e-07	-?---	0	2.14	3	0.5439	3	76291349	C	0.0546799	-2.80237	1.12032	NA	NA	NA	0.0538231	-3.51169	0.850823	0.0189968	-1.57269	1.01826	0.0135069	-2.74736	1.41415	G	C	rs139067709	ROBO2	ENSG00000185008	protein_coding	ROBO2	protein-coding gene	3p12.3	6092	ENSG00000185008	NM_001128929
chr9:20920059:C:G	C	G	4.2931	0.8226	1.798e-07	+??+?	0	0.837	1	0.3602	9	20920059	G	0.0234456	-5.47623	1.53239	NA	NA	NA	NA	NA	NA	0.0186937	-3.81424	0.974953	NA	NA	NA	C	G	rs538347090	FOCAD	ENSG00000188352	protein_coding	FOCAD	protein-coding gene	9p21.3	54914	ENSG00000188352	NM_017794
chr9:20936074:CG:C	CG	C	4.2935	0.8227	1.8e-07	+??+?	0	0.837	1	0.3603	9	20936074	C	0.0234456	-5.47623	1.53239	NA	NA	NA	NA	NA	NA	0.0186844	-3.8146	0.975119	NA	NA	NA	CG	C	rs201415111	FOCAD	ENSG00000188352	protein_coding	FOCAD	protein-coding gene	9p21.3	54914	ENSG00000188352	NM_017794
chr9:20842460:C:T	T	C	-4.293	0.8227	1.807e-07	-??-?	0	0.836	1	0.3604	9	20842460	T	0.0234375	-5.47533	1.53243	NA	NA	NA	NA	NA	NA	0.0186781	-3.81419	0.97513	NA	NA	NA	C	T	rs75716086	FOCAD	ENSG00000188352	protein_coding	FOCAD	protein-coding gene	9p21.3	54914	ENSG00000188352	NM_017794
chr3:76262511:G:A	A	G	-2.7188	0.5219	1.889e-07	-?---	0	2.286	3	0.5152	3	76262511	A	0.0548038	-2.81333	1.12087	NA	NA	NA	0.0538307	-3.51123	0.850879	0.0201906	-1.52837	1.00212	0.0134933	-2.75019	1.41557	G	A	rs151187708	ROBO2	ENSG00000185008	protein_coding	ROBO2	protein-coding gene	3p12.3	6092	ENSG00000185008	NM_001128929
chr3:76263771:T:C	T	C	2.7177	0.5218	1.904e-07	+?+++	0	2.29	3	0.5145	3	76263771	C	0.0548429	-2.81203	1.12089	NA	NA	NA	0.0538307	-3.51123	0.850879	0.0202124	-1.52667	1.0022	0.0135069	-2.74736	1.41415	T	C	rs143599023	ROBO2	ENSG00000185008	protein_coding	ROBO2	protein-coding gene	3p12.3	6092	ENSG00000185008	NM_001128929
chr3:76276551:A:T	A	T	2.7182	0.5222	1.935e-07	+?+++	0	2.286	3	0.5152	3	76276551	T	0.0546951	-2.80275	1.12015	NA	NA	NA	0.0538307	-3.51123	0.850879	0.0201813	-1.52732	1.00264	0.0134327	-2.76213	1.42198	A	T	rs142373632	ROBO2	ENSG00000185008	protein_coding	ROBO2	protein-coding gene	3p12.3	6092	ENSG00000185008	NM_001128929
chr3:76258553:A:G	A	G	2.7164	0.5231	2.072e-07	+?+++	0	2.286	3	0.5153	3	76258553	G	0.0547338	-2.81508	1.1233	NA	NA	NA	0.0539307	-3.51428	0.855548	0.0202154	-1.52734	1.0022	0.0135069	-2.74736	1.41415	A	G	rs148892650	ROBO2	ENSG00000185008	protein_coding	ROBO2	protein-coding gene	3p12.3	6092	ENSG00000185008	NM_001128929
chr3:76255596:CA:C	CA	C	2.7154	0.5231	2.089e-07	+?+++	0	2.292	3	0.5141	3	76255596	C	0.0547419	-2.81899	1.12304	NA	NA	NA	0.0538006	-3.51169	0.855309	0.0202808	-1.52254	1.00252	0.0135201	-2.74819	1.41419	CA	C	rs368852026	ROBO2	ENSG00000185008	protein_coding	ROBO2	protein-coding gene	3p12.3	6092	ENSG00000185008	NM_001128929
chr3:76248440:A:G	A	G	2.6949	0.5196	2.139e-07	+?+++	0	2.751	3	0.4316	3	76248440	G	0.0532889	-2.99858	1.14601	NA	NA	NA	0.0539152	-3.51482	0.855645	0.0215281	-1.41613	0.963507	0.0135069	-2.74736	1.41415	A	G	rs371279952	ROBO2	ENSG00000185008	protein_coding	ROBO2	protein-coding gene	3p12.3	6092	ENSG00000185008	NM_001128929
chr3:76225813:C:G	C	G	2.845	0.5491	2.207e-07	+?+++	0	1.68	3	0.6413	3	76225813	G	0.0545774	-2.81107	1.1234	NA	NA	NA	0.0537771	-3.51191	0.855219	0.0125063	-1.57146	1.23293	0.0134933	-2.75019	1.41557	C	G	rs142801270	ROBO2	ENSG00000185008	protein_coding	ROBO2	protein-coding gene	3p12.3	6092	ENSG00000185008	NM_001128929
chr3:76238061:T:C	T	C	2.8438	0.549	2.221e-07	+?+++	0	1.683	3	0.6406	3	76238061	C	0.0546088	-2.80951	1.12327	NA	NA	NA	0.0537771	-3.51191	0.855219	0.0125187	-1.56987	1.23299	0.0135069	-2.74736	1.41415	T	C	rs141063729	ROBO2	ENSG00000185008	protein_coding	ROBO2	protein-coding gene	3p12.3	6092	ENSG00000185008	NM_001128929
chr3:76195329:G:A	A	G	-2.8776	0.5569	2.378e-07	-?---	0	1.679	3	0.6417	3	76195329	A	0.0544524	-2.81508	1.12622	NA	NA	NA	0.0531616	-3.53757	0.865651	0.0125717	-1.57961	1.24097	0.0144257	-2.90252	1.48726	G	A	rs147934799	ROBO2	ENSG00000185008	protein_coding	ROBO2	protein-coding gene	3p12.3	6092	ENSG00000185008	NM_001128929
chr18:4535045:G:T	T	G	-3.7911	0.7356	2.553e-07	+?---	67	9.099	3	0.028	18	4535045	T	0.02143	0.400113	1.8836	NA	NA	NA	0.0149611	-2.57181	1.75771	0.0108904	-3.70973	1.37737	0.0182095	-6.05402	1.18229	G	T	rs72869915	.	.	.	.	.	.	.	.	.
chr16:76470021:G:A	A	G	-2.8711	0.5586	2.754e-07	-?---	0	1.26	3	0.7386	16	76470021	A	0.0311327	-2.84235	1.43671	NA	NA	NA	0.0382695	-3.72289	1.02066	0.0156219	-2.01781	1.17034	0.027027	-2.6955	0.985284	G	A	rs11645179	CNTNAP4	ENSG00000152910	protein_coding	CNTNAP4	protein-coding gene	16q23.1	85445	ENSG00000152910	NM_033401
chr3:76245208:T:C	T	C	2.6562	0.5173	2.822e-07	+?+++	0	2.677	3	0.4441	3	76245208	C	0.0548196	-2.80692	1.12321	NA	NA	NA	0.0537771	-3.51191	0.855219	0.0215157	-1.41707	0.96346	0.0135069	-2.74736	1.41415	T	C	rs141514083	ROBO2	ENSG00000185008	protein_coding	ROBO2	protein-coding gene	3p12.3	6092	ENSG00000185008	NM_001128929
chr3:76246111:T:A	A	T	-2.656	0.5173	2.828e-07	-?---	0	2.677	3	0.4441	3	76246111	A	0.0547962	-2.80601	1.12324	NA	NA	NA	0.0537771	-3.51191	0.855219	0.0215157	-1.41707	0.96346	0.0135069	-2.74736	1.41415	T	A	rs185530445	ROBO2	ENSG00000185008	protein_coding	ROBO2	protein-coding gene	3p12.3	6092	ENSG00000185008	NM_001128929
chr3:76246112:TG:T	T	TG	-2.656	0.5173	2.828e-07	-?---	0	2.677	3	0.4441	3	76246112	T	0.0547962	-2.80601	1.12324	NA	NA	NA	0.0537771	-3.51191	0.855219	0.0215157	-1.41707	0.96346	0.0135069	-2.74736	1.41415	TG	T	rs151134838	ROBO2	ENSG00000185008	protein_coding	ROBO2	protein-coding gene	3p12.3	6092	ENSG00000185008	NM_001128929
chr3:76246112:TG:T	T	TG	-2.656	0.5173	2.828e-07	-?---	0	2.677	3	0.4441	3	76246112	T	0.0547962	-2.80601	1.12324	NA	NA	NA	0.0537771	-3.51191	0.855219	0.0215157	-1.41707	0.96346	0.0135069	-2.74736	1.41415	T	TG	rs772975207	ROBO2	ENSG00000185008	protein_coding	ROBO2	protein-coding gene	3p12.3	6092	ENSG00000185008	NM_001128929
chr5:166712903:T:C	T	C	5.8742	1.1542	3.589e-07	?+??+	0	0.753	1	0.3854	5	166712903	C	NA	NA	NA	0.0141118	-3.44461	3.0279	NA	NA	NA	NA	NA	NA	0.0135601	-6.28718	1.24841	T	C	rs115697634	.	.	.	.	.	.	.	.	.
chr22:35625833:G:T	T	G	-3.4346	0.6758	3.73e-07	--?--	42.4	5.211	3	0.157	22	35625833	T	0.0114841	-3.63907	2.53337	0.0260705	-2.23401	2.35483	NA	NA	NA	0.0113281	-1.03819	1.34323	0.0283649	-4.59892	0.877312	G	T	rs142410389	MB	ENSG00000198125	protein_coding	MB	protein-coding gene	22q12.3	4151	ENSG00000198125	NM_203377
chr16:76484522:G:T	T	G	-2.7716	0.5496	4.583e-07	-?---	0	1.307	3	0.7274	16	76484522	T	0.0389452	-3.34004	1.24402	NA	NA	NA	0.0306232	-3.61206	1.1627	0.0156219	-2.01781	1.17034	0.0340465	-2.40435	0.914876	G	T	rs76961905	CNTNAP4	ENSG00000152910	protein_coding	CNTNAP4	protein-coding gene	16q23.1	85445	ENSG00000152910	NM_033401
chr5:166772808:T:A	A	T	-6.28	1.2488	4.937e-07	????-	0	0	0	1	5	166772808	A	NA	NA	NA	NA	NA	NA	NA	NA	NA	NA	NA	NA	0.0135135	-6.27997	1.24881	T	A	rs115165944	.	.	.	.	.	.	.	.	.
chr16:76459078:G:C	C	G	-2.5402	0.5103	6.415e-07	-?---	0	0.844	3	0.839	16	76459078	C	0.0389528	-3.33996	1.24374	NA	NA	NA	0.0530001	-2.72587	0.916287	0.0218376	-1.8686	1.13297	0.0337838	-2.36461	0.903772	G	C	rs56350929	CNTNAP4	ENSG00000152910	protein_coding	CNTNAP4	protein-coding gene	16q23.1	85445	ENSG00000152910	NM_033401
chr16:76458665:T:C	T	C	2.5396	0.5102	6.445e-07	+?+++	0	0.843	3	0.8392	16	76458665	C	0.0389528	-3.33996	1.24374	NA	NA	NA	0.0530156	-2.72386	0.916136	0.0218376	-1.8686	1.13297	0.0337838	-2.36461	0.903772	T	C	rs78954717	CNTNAP4	ENSG00000152910	protein_coding	CNTNAP4	protein-coding gene	16q23.1	85445	ENSG00000152910	NM_033401
chr16:76458792:G:A	A	G	-2.5396	0.5102	6.445e-07	-?---	0	0.843	3	0.8392	16	76458792	A	0.0389528	-3.33996	1.24374	NA	NA	NA	0.0530156	-2.72386	0.916136	0.0218376	-1.8686	1.13297	0.0337838	-2.36461	0.903772	G	A	rs77510820	CNTNAP4	ENSG00000152910	protein_coding	CNTNAP4	protein-coding gene	16q23.1	85445	ENSG00000152910	NM_033401
chr16:76457190:A:G	A	G	2.5394	0.5102	6.462e-07	+?+++	0	0.843	3	0.8392	16	76457190	G	0.0389528	-3.33996	1.24374	NA	NA	NA	0.0530311	-2.72344	0.916189	0.0218376	-1.8686	1.13297	0.0337904	-2.36448	0.903808	A	G	rs59260734	CNTNAP4	ENSG00000152910	protein_coding	CNTNAP4	protein-coding gene	16q23.1	85445	ENSG00000152910	NM_033401
chr3:76291230:G:A	A	G	-3.0429	0.6114	6.471e-07	-?---	0	0.826	3	0.8432	3	76291230	A	0.0389924	-3.29741	1.31494	NA	NA	NA	0.0310307	-3.75415	1.14249	0.0156157	-2.38668	1.09713	0.0134999	-2.74882	1.41488	G	A	rs146411892	ROBO2	ENSG00000185008	protein_coding	ROBO2	protein-coding gene	3p12.3	6092	ENSG00000185008	NM_001128929
chr3:76233474:C:T	T	C	-2.4811	0.4989	6.602e-07	-?---	43.9	5.345	3	0.1482	3	76233474	T	0.054687	-2.80073	1.12338	NA	NA	NA	0.0614694	-3.55082	0.806674	0.0243219	-0.771735	0.91758	0.0135069	-2.74736	1.41415	C	T	rs111313204	ROBO2	ENSG00000185008	protein_coding	ROBO2	protein-coding gene	3p12.3	6092	ENSG00000185008	NM_001128929
chr10:38999191:C:T	T	C	1.0759	0.2185	8.508e-07	+++++	0	0.711	4	0.95	10	38999191	T	0.206597	1.22608	0.584663	0.20768	0.308989	1.15773	0.231706	1.20226	0.533576	0.263534	0.973974	0.341635	0.168662	1.1843	0.439037	C	T	rs2127479	.	.	.	.	.	.	.	.	.
chr10:37558010:A:G	A	G	-0.8544	0.1737	8.701e-07	-----	0	2.993	4	0.559	10	37558010	G	0.305898	0.844211	0.505676	0.281237	0.194048	0.774561	0.353109	0.367082	0.412896	0.357709	0.968986	0.286547	0.277642	1.12799	0.324095	A	G	rs11011255	.	.	.	.	.	.	.	.	.
MA=minor allele
MAF=minor allele frequency
Column B: Do not represent major allele.
Column C: Do not represent minor allele.
Column D: Meta-analysis beta based on Allele 1.
Column G: Direction of association across studies. From left to right: Halifax, CBPG, MCBDB1, MCBDB2, MCBDB-Mayo. The direction is based on association with Allele 1 (not necessarily allele A1).
Column N: The allele on which site-level analysis was based.

## Sheet: S8
Table S8. Top 10 enriched biological pathways identified by MAGMA for combined AMS, VPA, and LTG treatment response GWASs.
Analysis	Database	Pathway Name	No. of Genes	Beta	Std Beta	SE	P	Pbon
Combined AMS	WP	HEPATOCYTE_GROWTH_FACTOR_RECEPTOR_SIGNALING	34	0.59494	0.02467	0.14028	1.12e-05	0.190212
Combined AMS	GOBP	ATRIAL_SEPTUM_MORPHOGENESIS	15	1.0254	0.028256	0.24842	1.84e-05	0.3131
Combined AMS	GOBP	REGULATION_OF_RAC_PROTEIN_SIGNAL_TRANSDUCTION	20	0.83993	0.026722	0.21423	4.43e-05	0.754124
Combined AMS	BIOCARTA	MET_PATHWAY	33	0.55243	0.022569	0.14225	5.17e-05	0.878785
Combined AMS	BIOCARTA	TPO_PATHWAY	24	0.72843	0.025384	0.19745	0.00011284	1
Combined AMS	BIOCARTA	BIOPEPTIDES_PATHWAY	29	0.62979	0.024122	0.17521	0.00016296	1
Combined AMS	GOBP	REGULATION_OF_MESENCHYMAL_TO_EPITHELIAL_TRANSITION_INVOLVED_IN_METANEPHROS_MORPHOGENESIS	7	1.2755	0.024016	0.36395	0.00022919	1
Combined AMS	GOBP	METANEPHRIC_NEPHRON_TUBULE_EPITHELIAL_CELL_DIFFERENTIATION	6	1.3146	0.022916	0.3804	0.00027507	1
Combined AMS	BIOCARTA	NGF_PATHWAY	20	0.6924	0.022029	0.20253	0.0003154	1
Combined AMS	GOBP	RAC_PROTEIN_SIGNAL_TRANSDUCTION	40	0.50692	0.022797	0.14906	0.00033671	1
VPA	NABA	ECM_AFFILIATED	163	0.32232	0.029169	0.07696	1.41e-05	0.240405
VPA	GOBP	NEGATIVE_REGULATION_OF_MUSCLE_CONTRACTION	22	0.74799	0.024957	0.20368	0.00012054	1
VPA	GOBP	BRANCHIOMOTOR_NEURON_AXON_GUIDANCE	5	1.3452	0.021406	0.38966	0.00027879	1
VPA	WP	LEPTIN_SIGNALING_PATHWAY	73	0.35103	0.021308	0.10322	0.00033667	1
VPA	GOBP	CARDIAC_SEPTUM_MORPHOGENESIS	70	0.39491	0.023475	0.11636	0.00034545	1
VPA	SYED	ESTRADIOL_RESPONSE	17	0.73581	0.021584	0.223	0.00048531	1
VPA	WANG	THOC1_TARGETS_DN	20	0.66078	0.021023	0.20069	0.00049744	1
VPA	WP	NEURAL_CREST_CELL_MIGRATION_IN_CANCER	41	0.44773	0.020384	0.13762	0.00057119	1
VPA	GOBP	NEGATIVE_REGULATION_OF_TUBULIN_DEACETYLATION	6	1.1529	0.020097	0.35525	0.00058782	1
VPA	MARIADASON	RESPONSE_TO_BUTYRATE_CURCUMIN_SULINDAC_TSA_2	7	0.96743	0.018215	0.30011	0.00063425	1
LTG	GOBP	ESTABLISHMENT_OF_LEFT_RIGHT_ASYMMETRY	5	1.7887	0.028465	0.52763	0.00035014	1
LTG	GOBP	NEURAL_FOLD_FORMATION	7	1.1203	0.021093	0.33087	0.0003556	1
LTG	BIOCARTA	FXR_PATHWAY	7	1.134	0.021352	0.34878	0.00057537	1
LTG	GOBP	HEART_TRABECULA_FORMATION	15	0.71588	0.019727	0.22909	0.00089079	1
LTG	GOBP	MITOCHONDRION_ENDOPLASMIC_RETICULUM_MEMBRANE_TETHERING	7	0.95091	0.017904	0.30665	0.00096618	1
LTG	WP	IL10_ANTIINFLAMMATORY_SIGNALING_PATHWAY	12	0.69949	0.017242	0.22762	0.0010611	1
LTG	LEE	NAIVE_T_LYMPHOCYTE	18	0.68662	0.020725	0.22436	0.0011071	1
LTG	ZHAN	MULTIPLE_MYELOMA_HP_DN	46	0.37684	0.018171	0.12558	0.0013487	1
LTG	GOBP	ANTRAL_OVARIAN_FOLLICLE_GROWTH	11	0.83989	0.019821	0.28204	0.0014535	1
LTG	GOBP	MAMMALIAN_OOGENESIS_STAGE	11	0.78977	0.018639	0.2659	0.0014905	1

## Sheet: S9
Table S9. Leave-one-out meta-analysis of AMS polygenic score (LOO-PGS) association with AMS treatment response, measured in terms of Alda A scores excluding B score sum > 4.
PGS	Outcome	N	BETA	SE	LCI	UCI	r2	P	Study	Covariates
LOO-AED	VPA_AexclBg4	472	0.534777	0.56955	-0.58154	1.65109	0.000178157	0.348	META
LOO-AED	VPA_AexclBg4	69	3.62	1.74	0.206	7.03	0.0501	0.042	MCBDB1	Age_Assessment+Sex+PC1+PC2+PC3
LOO-AED	VPA_AexclBg4	124	-0.503	1.34	-3.13	2.12	-0.00739	0.707	MCBDB2	Age_Assessment+Sex+Site2+PC1+PC2
LOO-AED	VPA_AexclBg4	65	0.702	0.915	-1.09	2.5	-0.00681	0.446	MCBDB-Mayo	Age_Assessment+Sex+PC1
LOO-AED	VPA_AexclBg4	112	-0.41	1.32	-3	2.18	-0.0086	0.757	Halifax	Age_Assessment+Sex+Site2+PC1
LOO-AED	VPA_AexclBg4	102	0.304	1.53	-2.69	3.3	-0.0103	0.843	CBPAS	Age_Assessment+Sex+site+PC1
LOO-LTG	VPA_AexclBg4	472	1.68121	0.628815	0.44873	2.91369	0.00909411	0.008	META
LOO-LTG	VPA_AexclBg4	69	2.49	1.7	-0.84	5.82	0.0179	0.148	MCBDB1	Age_Assessment+Sex+PC1+PC2+PC3
LOO-LTG	VPA_AexclBg4	124	2.68	1.4	-0.0542	5.42	0.0225	0.057	MCBDB2	Age_Assessment+Sex+Site2+PC1+PC2
LOO-LTG	VPA_AexclBg4	65	1.8	1.03	-0.23	3.83	0.032	0.087	MCBDB-Mayo	Age_Assessment+Sex+PC1
LOO-LTG	VPA_AexclBg4	112	0.94	1.66	-2.31	4.19	-0.00644	0.572	Halifax	Age_Assessment+Sex+Site2+PC1
LOO-LTG	VPA_AexclBg4	102	-0.0406	1.65	-3.27	3.19	-0.0107	0.98	CBPAS	Age_Assessment+Sex+site+PC1
LOO-VPA	VPA_AexclBg4	472	1.38343	0.603727	0.200123	2.56673	0.00510674	0.022	META
LOO-VPA	VPA_AexclBg4	69	0.251	2.12	-3.9	4.4	-0.0159	0.906	MCBDB1	Age_Assessment+Sex+PC1+PC2+PC3
LOO-VPA	VPA_AexclBg4	124	0.588	1.35	-2.05	3.23	-0.00696	0.663	MCBDB2	Age_Assessment+Sex+Site2+PC1+PC2
LOO-VPA	VPA_AexclBg4	65	1.57	0.985	-0.357	3.5	0.0248	0.115	MCBDB-Mayo	Age_Assessment+Sex+PC1
LOO-VPA	VPA_AexclBg4	112	0.985	1.33	-1.61	3.58	-0.00424	0.459	Halifax	Age_Assessment+Sex+Site2+PC1
LOO-VPA	VPA_AexclBg4	102	3.3	1.63	0.098	6.5	0.0317	0.046	CBPAS	Age_Assessment+Sex+site+PC1
LOO-AED	LTG_AexclBg4	399	0.965695	0.702852	-0.411896	2.34329	-0.00452692	0.169	META
LOO-AED	LTG_AexclBg4	65	0.475	1.82	-3.09	4.04	-0.016	0.795	MCBDB1	Age_Assessment+Sex+PC1+PC2+PC3
LOO-AED	LTG_AexclBg4	160	0.196	1.17	-2.09	2.48	-0.00643	0.866	MCBDB2	Age_Assessment+Sex+Site2+PC1+PC2
LOO-AED	LTG_AexclBg4	74	2.19	1.35	-0.448	4.83	0.023	0.108	MCBDB-Mayo	Age_Assessment+Sex+PC1
LOO-AED	LTG_AexclBg4	64	1.72	1.83	-1.86	5.3	-0.00196	0.351	Halifax	Age_Assessment+Sex+Site2+PC1
LOO-AED	LTG_AexclBg4	36	-0.325	2.63	-5.47	4.82	-0.0365	0.903	CBPAS	Age_Assessment+Sex+site+PC1
LOO-LTG	LTG_AexclBg4	399	1.25423	0.715667	-0.148474	2.65694	0.000536341	0.08	META
LOO-LTG	LTG_AexclBg4	65	0.755	1.57	-2.32	3.83	-0.0132	0.632	MCBDB1	Age_Assessment+Sex+PC1+PC2+PC3
LOO-LTG	LTG_AexclBg4	160	0.568	1.23	-1.84	2.98	-0.0052	0.645	MCBDB2	Age_Assessment+Sex+Site2+PC1+PC2
LOO-LTG	LTG_AexclBg4	74	1.81	1.33	-0.796	4.41	0.012	0.178	MCBDB-Mayo	Age_Assessment+Sex+PC1
LOO-LTG	LTG_AexclBg4	64	3.95	2.21	-0.381	8.29	0.0359	0.079	Halifax	Age_Assessment+Sex+Site2+PC1
LOO-LTG	LTG_AexclBg4	36	-0.561	2.94	-6.33	5.2	-0.0356	0.85	CBPAS	Age_Assessment+Sex+site+PC1
LOO-VPA	LTG_AexclBg4	399	0.440085	0.614042	-0.763437	1.64361	-0.00347845	0.474	META
LOO-VPA	LTG_AexclBg4	65	-1.33	2.13	-5.5	2.85	-0.0105	0.536	MCBDB1	Age_Assessment+Sex+PC1+PC2+PC3
LOO-VPA	LTG_AexclBg4	160	-0.247	1.02	-2.25	1.76	-0.00623	0.81	MCBDB2	Age_Assessment+Sex+Site2+PC1+PC2
LOO-VPA	LTG_AexclBg4	74	2.42	1.36	-0.25	5.09	0.0299	0.08	MCBDB-Mayo	Age_Assessment+Sex+PC1
LOO-VPA	LTG_AexclBg4	64	0.655	1.13	-1.56	2.87	-0.0114	0.564	Halifax	Age_Assessment+Sex+Site2+PC1
LOO-VPA	LTG_AexclBg4	36	-0.842	2.61	-5.96	4.28	-0.0331	0.75	CBPAS	Age_Assessment+Sex+site+PC1
LOO-AED	AED.MS_AexclBg4	810	0.771379	0.453719	-0.117911	1.66067	6.49259e-05	0.089	META
LOO-AED	AED.MS_AexclBg4	119	2.21	1.22	-0.19	4.61	0.0196	0.074	MCBDB1	Age_Assessment+Sex+PC1+PC2+PC3
LOO-AED	AED.MS_AexclBg4	254	0.242	0.885	-1.49	1.98	-0.00377	0.785	MCBDB2	Age_Assessment+Sex+Site2+PC1+PC2
LOO-AED	AED.MS_AexclBg4	140	0.998	0.819	-0.608	2.6	0.00354	0.225	MCBDB-Mayo	Age_Assessment+Sex+PC1
LOO-AED	AED.MS_AexclBg4	158	0.585	1.1	-1.57	2.74	-0.00474	0.596	Halifax	Age_Assessment+Sex+Site2+PC1
LOO-AED	AED.MS_AexclBg4	139	-0.0305	1.3	-2.58	2.52	-0.00769	0.981	CBPAS	Age_Assessment+Sex+site+PC1
LOO-LTG	AED.MS_AexclBg4	810	1.27548	0.482164	0.330439	2.22052	0.00333885	0.008	META
LOO-LTG	AED.MS_AexclBg4	119	1.25	1.22	-1.13	3.64	0.000561	0.305	MCBDB1	Age_Assessment+Sex+PC1+PC2+PC3
LOO-LTG	AED.MS_AexclBg4	254	1.25	0.932	-0.579	3.08	0.00321	0.182	MCBDB2	Age_Assessment+Sex+Site2+PC1+PC2
LOO-LTG	AED.MS_AexclBg4	140	1.51	0.828	-0.115	3.13	0.0168	0.071	MCBDB-Mayo	Age_Assessment+Sex+PC1
LOO-LTG	AED.MS_AexclBg4	158	1.64	1.34	-0.983	4.26	0.00329	0.222	Halifax	Age_Assessment+Sex+Site2+PC1
LOO-LTG	AED.MS_AexclBg4	139	0.198	1.47	-2.68	3.08	-0.00755	0.893	CBPAS	Age_Assessment+Sex+site+PC1
LOO-VPA	AED.MS_AexclBg4	810	0.952612	0.42968	0.11044	1.79478	0.0046542	0.027	META
LOO-VPA	AED.MS_AexclBg4	119	-1.06	1.42	-3.85	1.72	-0.00394	0.457	MCBDB1	Age_Assessment+Sex+PC1+PC2+PC3
LOO-VPA	AED.MS_AexclBg4	254	0.307	0.825	-1.31	1.92	-0.00351	0.71	MCBDB2	Age_Assessment+Sex+Site2+PC1+PC2
LOO-VPA	AED.MS_AexclBg4	140	1.67	0.839	0.025	3.31	0.0213	0.049	MCBDB-Mayo	Age_Assessment+Sex+PC1
LOO-VPA	AED.MS_AexclBg4	158	1.53	0.811	-0.063	3.12	0.0165	0.062	Halifax	Age_Assessment+Sex+Site2+PC1
LOO-VPA	AED.MS_AexclBg4	139	1.05	1.4	-1.68	3.79	-0.0033	0.452	CBPAS	Age_Assessment+Sex+site+PC1

[truncated: 1 more sheets: S10]
